# Supplementary material for: Scientific Research Conformity of University Teachers: Role of Incentives and Internal Attribution
Source: Brain Sci. 2022 Sep 27;12(10):1302. doi: 10.3390/brainsci12101302 (PMC9599667; doi:10.3390/brainsci12101302)
Supplement: Supplementary file 1 [file brainsci-12-01302-s001.zip]

Archive with 1 entries (1 files):
- brainsci-1886054-supplementary.pdf
